# Supplementary material for: Perturbation-Expression Analysis Identifies RUNX1 as a Regulator of Human Mammary Stem Cell Differentiation
Source: PLoS Comput Biol. 2015 Apr 20;11(4):e1004161. doi: 10.1371/journal.pcbi.1004161 (PMC4404314; doi:10.1371/journal.pcbi.1004161)
Supplement: S2 Text — (TXT) [file pcbi.1004161.s002.txt]

%Pick n random perturbations for the background distribution
%Calculate the PEACSs score 10,000 times and save
%let's save all the way from n=3 to n=12
%PCA output should be saved in file called output that should be in the
%format of row# = dataPoints; col#=dimensions
questdlg({'Please select your data file.','','The input file needs to be formatted with the following requirements: ','','1) The top two cells in the first column should be blank','2) The first column (starting with the 3rd row) are the genes expression','profiled','3) Each subsequent column is the gene expression profiles of your','perturbations. This should be normalized data','4) The columns are formatted such the first row is the name of the gene being perturbed; replicate perturbations should have the same value for the first row','5)The second row is ignored by PEACS but could be information such as the sample ID','6)The third rows on are the expression values for each gene designated in the first column.'});
times=10000; %number of resamplings
PEACS_matrix = zeros(times,10); %distribution of peacs scores pulled from the number of resamplings from 3 replicates to 12 replicates


 %arbitrarily chosen maximum number of replicates
%[num, txt, raw] = xlsread('B.xls'); %read in file

filename = uigetfile('*.xlsx;*.xls;*.csv','Open file');
[num,txt,raw]=xlsread(filename);

txt=txt(1,2:end);%take the names of the samples
%num=num(3:end,:);%pull perturbations: seems like sometimes this is not
%necessary

%get SVDs with PCA function
[U,S,V]=svd(-1*num'); %-1*num' because we are assuming qPCR CTs right now


%calculate variance explained by using covariation matrix S
%normalize to total to get (%) explained for each of 90 components
explained=diag(S);
for i=1:length(explained)
    explained(i)=explained(i)*explained(i);
end

explained=explained/sum(explained);
xaxis=linspace(1,10,10);
scatter(xaxis,explained(1:10)*100);
title('Scree Plot');
xlabel('Dimension');
ylabel('% Explained');

dimensions = inputdlg('Enter dimensions','Input',1);
dimensions = str2num(dimensions{:});

output=U(:,1:dimensions);

%Let's get the unique names and their total number of repeats
perts.names=unique(txt(:)); %gets unique names
perts.names=perts.names(~cellfun('isempty',perts.names)); %clears any empty values if there is an empty value
rep_all=repmat(txt,length(perts.names),1); %make matrix of samples (as a row) repeating the number times that there are unique values 
rep_names=repmat(perts.names,1,size(txt,2)); %make repeating matrix of unique values repeating the number of times there are samples
perts.indices=strcmp(rep_names,rep_all); %index matches to find how many times it repeats
perts.quantity=sum(perts.indices,2); %sum of indices gives the total number of times it repeats


maxReplicates = max(perts.quantity); %select maximum number of replicates based on experiment design input
back_all=median(output);


for i=1:(maxReplicates-2)
    n=i+2;
    for j=1:times
        y = randsample(size(num,2),n);    %picks n points from the uniform distribution
        scoreMat = zeros(n,dimensions);           %this will store the scores for the randomly chosen set
        for k=1:n
            scoreMat(k,:)=output(y(k),:);
        end
        %now lets calculate the PEACS score
        AvgVector = mean(scoreMat);
        StdErrVector = std(scoreMat)/sqrt(n);
        PEACS_Score = sqrt((AvgVector-back_all)*(AvgVector-back_all)')/sqrt(StdErrVector*StdErrVector');
        %save the PEACS score
        PEACS_matrix(j,i)=PEACS_Score;
    end
end


perts.PEACS=zeros(length(perts.names),1);
perts.pvals=zeros(length(perts.names),1);
bonferrCount=0;
%compute PEACS scores and p-value for each gene
for i=1:length(perts.names)
    if perts.quantity(i)>=3 %PEACS assumes at minimal 3 replicates
       %perts.quantity(i)
       temp=zeros(perts.quantity(i),dimensions); 
       index=0;
       bonferrCount=bonferrCount+1;
       for j=1:size(perts.indices,2) 
           if perts.indices(i,j)==1 %pull indicies for replicates of genes
               index=index+1;
               temp(index,:)=output(j,:); %add the replicates of SVDs of genes into temp list
           end
       %calculates peacs score
       tempAvg=mean(temp);
       stderr=std(temp)/sqrt(perts.quantity(i));
       temp_PEACS=(sqrt((tempAvg-back_all)*(tempAvg-back_all)'))/sqrt(stderr*stderr');
       perts.PEACS(i)=temp_PEACS;
       %calculates p-value
       tempdist=PEACS_matrix(:,perts.quantity(i)-2)'; %pull distribution for x repeats (x=perts.quantity(i))
       perts.pvals(i)=sum(temp_PEACS<=tempdist)/times; %compare and get pvals;
       
       end
    else % if there are less than 3 replicates, put error value
        perts.PEACS(i)=-1;
        perts.pvals(i)=-1;
    end
end

%output error'd genes
'Error calculating PEACS scores with the following genes:'
for i=1:length(perts.names)
    if perts.pvals(i)==-1
        perts.names(i)
    end
end

%calculate bonferroni correct for each set of perturbations
for i=1:size(perts.names,1)
    if perts.pvals(i)==-1
        perts.bonferrCorr(i)=-1; %this errors it
    else
        perts.bonferrCorr(i)=perts.pvals(i)*bonferrCount; 
    end
end

outfile=[perts.names num2cell(perts.PEACS) num2cell(perts.pvals) num2cell(perts.bonferrCorr')];
outfile2=vertcat({'Name','PEACS Score','P-Value','Bonferroni Corrected P-Val'},outfile);

[file,path]=uiputfile('*.csv','Save As');
fullname=fullfile(path,file);
fid = fopen(fullname,'wt');
formatSpec='%s,%6.6f,%6.6f,%6.6f\n';
fprintf(fid,'%s,%s,%s,%s\n',outfile2{1,:});

[nrows,ncols]=size(outfile);
for row=1:nrows
    fprintf(fid,formatSpec,outfile{row,:});
end
